# Supplementary material for: Comparative Effectiveness of Autogenous Connective Tissue Grafts and Xenogeneic Soft Tissue Substitutes for Multiple Gingival Recessions: A Systematic Review and Meta-Analysis
Source: Medicina (Kaunas). 2026 Feb 12;62(2):366. doi: 10.3390/medicina62020366 (PMC12943427; doi:10.3390/medicina62020366)
Supplement: Supplementary file 1 [file medicina-62-00366-s001.zip]

Archive with 2 entries (2 files):
- medicina-4101158-supplementary.pdf
- Xenogeneic matrix Manuscript _PRISMA checklist.pdf
